# Supplementary material for: Association of environmental exposure to chromium with differential DNA methylation: An epigenome-wide study
Source: Front Genet. 2023 Jan 4;13:1043486. doi: 10.3389/fgene.2022.1043486 (PMC9845398; doi:10.3389/fgene.2022.1043486)
Supplement: Supplementary file 1 [file DataSheet1.xlsx]

## Sheet: Table S1
Table S1: Associations between Cr exposure and cell type proportions. Results from linear models for log2-transformed metal concentrations adjusted for sex, smoking, BMI, urine creatinine, and age at enrollment.
	β	t-value	P
CD8+ T cells	-0.264	-0.388	0.74
CD4+ T cells	0.263	0.286	0.779
NK cells	-1.33	-1.364	0.196
B cells	0.351	0.822	0.426
Monocytes	0.067	0.204	0.841
Granulocytes	0.955	0.546	0.594
NK = natural killer

## Sheet: Table S2
Table S2. Differentially methylated CpG sites associated with exposure group
CpG	Chromosome	Positiona	Gene	p-Value	pFDR	pBonferroni	Mean difference in % methylation (95%CI)c
cg00704664	20	60500578	CDH4	1.78×10-6	0.018	1	28.69 (14.94, 42.45)
cg20690919	1	62901654	USP1	2.89×10-6	0.019	1	-8.11 (-10.67, -5.56)
cg05390480	1	199059142	—	3.18×10-5	0.035	1	-4.53 (-6.63, -2.43)
cg27057652	8	52322137	PXDNL	3.36×10-5	0.035	1	-8.15 (-12.27, -4.02)
cg10809143	3	190281145	IL1RAP	1.00×10-4	0.044	1	8.4 (4.57, 12.24)
a hg19 assembly.
b Calculated beta value × 100.
c Effect size estimate from limma models of beta values adjusted for sex, smoking status, BMI, urine creatinine level, age at enrollment, and estimated cell-type proportions.
